# Supplementary material for: ﻿Notomastusbermejoi, a new species of Capitellidae (Annelida, Polychaeta) from the Gulf of California, with morphological remarks on species with hooks in thoracic chaetigers
Source: Zookeys. 2022 May 19;1102:43–58. doi: 10.3897/zookeys.1102.83198 (PMC9848876; doi:10.3897/zookeys.1102.83198)
Supplement: XML Treatment for Notomastus [file zookeys.1102.83198-treatment1.xml]

<!DOCTYPE tp:taxon-treatment
  PUBLIC "-//TaxonX//DTD Taxonomic Treatment Publishing DTD v0 20100105//EN" "tax-treatment-NSO.dtd">
<tp:taxon-treatment xmlns:tp="http://www.plazi.org/taxpub"><tp:treatment-meta><kwd-group><label>Taxon classification</label><kwd>
                <named-content content-type="kingdom">Animalia</named-content>
              </kwd><kwd>
                <named-content content-type="order">Capitellida</named-content>
              </kwd><kwd>
                <named-content content-type="family">Capitellidae</named-content>
              </kwd></kwd-group><mixed-citation publication-type="journal"><person-group><name><surname>Hernández-Alcántara</surname><given-names>Pablo</given-names></name><name><surname>García-Garza</surname><given-names>María E.</given-names></name><name><surname>Solís-Weiss</surname><given-names>Vivianne</given-names></name></person-group><article-title>﻿<italic><tp:taxon-name><tp:taxon-name-part taxon-name-part-type="genus" reg="Notomastus">Notomastus</tp:taxon-name-part><tp:taxon-name-part taxon-name-part-type="species" reg="bermejoi">bermejoi</tp:taxon-name-part></tp:taxon-name></italic>, a new species of <tp:taxon-name><tp:taxon-name-part taxon-name-part-type="family">Capitellidae</tp:taxon-name-part></tp:taxon-name> (<tp:taxon-name><tp:taxon-name-part taxon-name-part-type="phylum">Annelida</tp:taxon-name-part></tp:taxon-name>, <tp:taxon-name><tp:taxon-name-part taxon-name-part-type="class">Polychaeta</tp:taxon-name-part></tp:taxon-name>) from the Gulf of California, with morphological remarks on species with hooks in thoracic chaetigers</article-title><source>Zookeys</source><day>19</day><month>05</month><year>2022</year><volume>1102</volume><fpage>43</fpage><lpage>58</lpage><pub-id pub-id-type="doi">10.3897/zookeys.1102.83198</pub-id></mixed-citation></tp:treatment-meta><tp:nomenclature><label>﻿Genus</label><tp:taxon-name>
              <object-id xmlns:xlink="http://www.w3.org/1999/xlink" content-type="arpha" xlink:type="simple">B7799DF9-6A60-5E8F-BAAA-D544A465F042</object-id>
              <tp:taxon-name-part taxon-name-part-type="genus" reg="Notomastus">Notomastus</tp:taxon-name-part>
            </tp:taxon-name><tp:taxon-authority>M. Sars, 1851</tp:taxon-authority></tp:nomenclature><tp:treatment-sec sec-type="type species" id="SECID0ETHAE"><title>Type species.</title><p><italic><tp:taxon-name><tp:taxon-name-part taxon-name-part-type="genus" reg="Notomastus">Notomastus</tp:taxon-name-part><tp:taxon-name-part taxon-name-part-type="species" reg="latericeus">latericeus</tp:taxon-name-part></tp:taxon-name></italic> M. Sars, 1851: 199–200.</p></tp:treatment-sec><tp:treatment-sec sec-type="diagnosis" id="SECID0EEIAE"><title>Diagnosis.</title><p>The genus <italic><tp:taxon-name><tp:taxon-name-part taxon-name-part-type="genus" reg="Notomastus">Notomastus</tp:taxon-name-part></tp:taxon-name></italic> has a conical prostomium, palpode present or absent; eyespots present in multiple spots or absent. Peristomium clearly distinct from prostomium. First chaetiger uniramous or biramous. Eleven thoracic chaetigers. Chaetigers 1–11 with only capillaries or last 1–3 thoracic chaetigers with notopodial capillaries and neuropodial hooks. Abdominal segments with only hooded hooks. Branchiae present or lacking. Genital pores present or absent. Lateral organs present on thorax and abdomen. Pygidium unadorned but unknown for many species (<xref ref-type="bibr" rid="B23">Magalhães and Blake 2019</xref>).</p></tp:treatment-sec><ref-list><ref id="B23"><mixed-citation xmlns:xlink="http://www.w3.org/1999/xlink" xlink:type="simple"><person-group><name name-style="western"><surname>Magalhães</surname><given-names>WF</given-names></name><name name-style="western"><surname>Blake</surname><given-names>JA</given-names></name></person-group> (<year>2019</year>) <article-title><tp:taxon-name><tp:taxon-name-part taxon-name-part-type="family">Capitellidae</tp:taxon-name-part></tp:taxon-name> Grube, 1862.</article-title> In: <person-group><name name-style="western"><surname>Westheide</surname><given-names>W</given-names></name><name name-style="western"><surname>Purschke</surname><given-names>G</given-names></name><name name-style="western"><surname>Böggemann</surname><given-names>M</given-names></name></person-group> (<role>Eds</role>) <issue-title>Handbook of Zoology Online, a Natural History of the Phyla of the Animal Kingdom, Annelida: Polychaetes.</issue-title><source>De Gruyter, Boston/Berlin</source>, <fpage>1</fpage>–<lpage>49</lpage>. https//<ext-link xlink:type="simple" ext-link-type="uri" xlink:href="http://www.degruyter.com/view/zoology/bp_029147-6_76">www.degruyter.com/view/zoology/bp_029147-6_76</ext-link> [Accessed on 2019-05-21]</mixed-citation></ref></ref-list></tp:taxon-treatment>
