# Supplementary material for: ﻿Notomastusbermejoi, a new species of Capitellidae (Annelida, Polychaeta) from the Gulf of California, with morphological remarks on species with hooks in thoracic chaetigers
Source: Zookeys. 2022 May 19;1102:43–58. doi: 10.3897/zookeys.1102.83198 (PMC9848876; doi:10.3897/zookeys.1102.83198)
Supplement: XML Treatment for Notomastus bermejoi [file zookeys.1102.83198-treatment2.xml]

<!DOCTYPE tp:taxon-treatment
  PUBLIC "-//TaxonX//DTD Taxonomic Treatment Publishing DTD v0 20100105//EN" "tax-treatment-NSO.dtd">
<tp:taxon-treatment xmlns:tp="http://www.plazi.org/taxpub"><tp:treatment-meta><kwd-group><label>Taxon classification</label><kwd>
                <named-content content-type="kingdom">Animalia</named-content>
              </kwd><kwd>
                <named-content content-type="order">Capitellida</named-content>
              </kwd><kwd>
                <named-content content-type="family">Capitellidae</named-content>
              </kwd></kwd-group><mixed-citation publication-type="journal"><person-group><name><surname>Hernández-Alcántara</surname><given-names>Pablo</given-names></name><name><surname>García-Garza</surname><given-names>María E.</given-names></name><name><surname>Solís-Weiss</surname><given-names>Vivianne</given-names></name></person-group><article-title>﻿<italic><tp:taxon-name><tp:taxon-name-part taxon-name-part-type="genus" reg="Notomastus">Notomastus</tp:taxon-name-part><tp:taxon-name-part taxon-name-part-type="species" reg="bermejoi">bermejoi</tp:taxon-name-part></tp:taxon-name></italic>, a new species of <tp:taxon-name><tp:taxon-name-part taxon-name-part-type="family">Capitellidae</tp:taxon-name-part></tp:taxon-name> (<tp:taxon-name><tp:taxon-name-part taxon-name-part-type="phylum">Annelida</tp:taxon-name-part></tp:taxon-name>, <tp:taxon-name><tp:taxon-name-part taxon-name-part-type="class">Polychaeta</tp:taxon-name-part></tp:taxon-name>) from the Gulf of California, with morphological remarks on species with hooks in thoracic chaetigers</article-title><source>Zookeys</source><day>19</day><month>05</month><year>2022</year><volume>1102</volume><fpage>43</fpage><lpage>58</lpage><pub-id pub-id-type="doi">10.3897/zookeys.1102.83198</pub-id></mixed-citation></tp:treatment-meta><tp:nomenclature><label>﻿</label><tp:taxon-name>
              <object-id xmlns:xlink="http://www.w3.org/1999/xlink" content-type="arpha" xlink:type="simple">365EC32B-DB60-5BAB-ABE6-E3C49CE0A4BD</object-id>
              <tp:taxon-name-part taxon-name-part-type="genus" reg="Notomastus">Notomastus</tp:taxon-name-part>
              <tp:taxon-name-part taxon-name-part-type="species" reg="bermejoi">bermejoi</tp:taxon-name-part>
              <object-id xmlns:xlink="http://www.w3.org/1999/xlink" content-type="zoobank" xlink:type="simple">http://zoobank.org/8BDAB03F-3774-4BF4-80E6-514FF76B5E96</object-id>
            </tp:taxon-name><tp:taxon-status xmlns:xlink="http://www.w3.org/1999/xlink" xlink:type="simple">sp. nov.</tp:taxon-status><xref ref-type="fig" rid="F2">Figs 2A–J</xref><xref ref-type="fig" rid="F3">, 3A–F</xref><tp:nomenclature-citation-list><tp:nomenclature-citation><tp:taxon-name>
                  <tp:taxon-name-part taxon-name-part-type="genus" reg="Notomastus">Notomastus</tp:taxon-name-part>
                  <tp:taxon-name-part taxon-name-part-type="species" reg="americanus">americanus</tp:taxon-name-part>
                </tp:taxon-name><comment>—<xref ref-type="bibr" rid="B17">Hernández-Alcántara and Solís-Weiss 1993</xref>: 1034, <xref ref-type="bibr" rid="B18">1998</xref>: 710–711, <xref ref-type="bibr" rid="B19">1999</xref>: 27.</comment></tp:nomenclature-citation><tp:nomenclature-citation><tp:taxon-name>
                  <tp:taxon-name-part taxon-name-part-type="genus" reg="Notomastus"/>
                  <tp:taxon-name-part taxon-name-part-type="species" reg="americanus"/>
                </tp:taxon-name><comment>
                  not <tp:taxon-name><tp:taxon-name-part taxon-name-part-type="genus" reg="Notomastus">Notomastus</tp:taxon-name-part><tp:taxon-name-part taxon-name-part-type="species" reg="americanus">americanus</tp:taxon-name-part></tp:taxon-name>—<xref ref-type="bibr" rid="B3">Day 1973</xref>: 100, fig. 131n (= <tp:taxon-name><tp:taxon-name-part taxon-name-part-type="genus" reg="Notomastus">N.</tp:taxon-name-part><tp:taxon-name-part taxon-name-part-type="species" reg="hemipodus">hemipodus</tp:taxon-name-part></tp:taxon-name> Hartman, 1945 fide <xref ref-type="bibr" rid="B10">García-Garza et al. 2012</xref>). </comment></tp:nomenclature-citation></tp:nomenclature-citation-list></tp:nomenclature><tp:treatment-sec sec-type="material" id="SECID0E6LAE"><title>Material examined.</title><p><bold>Type locality.</bold> Mexico • Gulf of California, Tepoca Cape; <named-content xmlns:xlink="http://www.w3.org/1999/xlink" content-type="dwc:verbatimCoordinates" xlink:type="simple"><named-content content-type="geo-json" specific-use="{&#34;type&#34;:&#34;Point&#34;,&#34;coordinates&#34;:[-112.923333,30.040000]}" id="NCID0EKMAE" xlink:type="simple">30°02.4'N, 112°55.4'W</named-content></named-content>; 104.1 m. <bold><italic>Holotype</italic></bold>: from type locality; 17 Mar. 1985; P. Hernández-Alcántara leg.; fine sand sediment; CNAP-POH-17-002. <bold><italic>Paratypes</italic></bold>: Mexico • 2 specs.; Gulf of California; same collection data as for holotype; CNAP-POP-005 • 2 specs.; El Fuerte River, Sta. 50; <named-content xmlns:xlink="http://www.w3.org/1999/xlink" content-type="dwc:verbatimCoordinates" xlink:type="simple"><named-content content-type="geo-json" specific-use="{&#34;type&#34;:&#34;Point&#34;,&#34;coordinates&#34;:[-109.590000,25.780000]}" id="NCID0EYMAE" xlink:type="simple">25°46.8'N, 109°35.4'W</named-content></named-content>; 87 m; 20 Mar. 1985; same collector as for preceding; fine sand sediment; CNAP-POP-006 • 1 spec.; San Marcial Point, Sta. 10; <named-content xmlns:xlink="http://www.w3.org/1999/xlink" content-type="dwc:verbatimCoordinates" xlink:type="simple"><named-content content-type="geo-json" specific-use="{&#34;type&#34;:&#34;Point&#34;,&#34;coordinates&#34;:[-111.115000,25.976667]}" id="NCID0EANAE" xlink:type="simple">25°58.6'N, 111°06.9'W</named-content></named-content>; 39 m; 11 Mar. 1985; same collector as for preceding; fine sand sediment; CNAP-POP-17-007 • 1 spec.: Arboleda Point, Sta. 15; <named-content xmlns:xlink="http://www.w3.org/1999/xlink" content-type="dwc:verbatimCoordinates" xlink:type="simple"><named-content content-type="geo-json" specific-use="{&#34;type&#34;:&#34;Point&#34;,&#34;coordinates&#34;:[-110.108333,26.851667]}" id="NCID0EINAE" xlink:type="simple">26°51.1'N, 110°06.5'W</named-content></named-content>; 49.8 m; 12 Mar. 1985; same collector as for preceding; fine sand sediment; coated with gold for SEM studies; CNAP-POP-17-008 • 4 specs.; North Consag Rocks, Sta. 39; <named-content xmlns:xlink="http://www.w3.org/1999/xlink" content-type="dwc:verbatimCoordinates" xlink:type="simple"><named-content content-type="geo-json" specific-use="{&#34;type&#34;:&#34;Point&#34;,&#34;coordinates&#34;:[-114.068333,30.990000]}" id="NCID0EQNAE" xlink:type="simple">30°59.4'N, 114°04.1'W</named-content></named-content>; 106.4 m; 16 Mar. 1985; same collector as for preceding; fine sand sediment; <named-content xmlns:xlink="http://www.w3.org/1999/xlink" content-type="dwc:institutional_code" xlink:title="Natural History Museum of Los Angeles County" xlink:href="http://grbio.org/institution/natural-history-museum-los-angeles-county" xlink:type="simple">LACM-AHF Poly</named-content> 12858.</p></tp:treatment-sec><tp:treatment-sec sec-type="material" id="SECID0E1NAE"><title>Additional material.</title><p>Mexico • 1 spec.; Gulf of California, El Fuerte River, Sta. 50; <named-content xmlns:xlink="http://www.w3.org/1999/xlink" content-type="dwc:verbatimCoordinates" xlink:type="simple"><named-content content-type="geo-json" specific-use="{&#34;type&#34;:&#34;Point&#34;,&#34;coordinates&#34;:[-109.590000,25.780000]}" id="NCID0EDOAE" xlink:type="simple">25°46.8'N, 109°35.4'W</named-content></named-content>; 87 m; 20 Mar. 1985; same collector as for preceding; CNAP-PO-036/GCA-CS-2006 • 1 spec.; San Marcial Point, Sta. 10; <named-content xmlns:xlink="http://www.w3.org/1999/xlink" content-type="dwc:verbatimCoordinates" xlink:type="simple"><named-content content-type="geo-json" specific-use="{&#34;type&#34;:&#34;Point&#34;,&#34;coordinates&#34;:[-111.115000,25.976667]}" id="NCID0ELOAE" xlink:type="simple">25°58.6'N, 111°06.9'W</named-content></named-content>); 39 m; 11 Mar. 1985; same collector as for preceding; CNAP-PO-036/GCA-CS-2007 • 3 specs.; Arboleda Point, Sta. 15; <named-content xmlns:xlink="http://www.w3.org/1999/xlink" content-type="dwc:verbatimCoordinates" xlink:type="simple"><named-content content-type="geo-json" specific-use="{&#34;type&#34;:&#34;Point&#34;,&#34;coordinates&#34;:[-110.108333,26.851667]}" id="NCID0ETOAE" xlink:type="simple">26°51.1'N, 110°06.5'W</named-content></named-content>; 49.8 m; 12 Mar. 1985; same collector as for preceding; CNAP-PO-036/GCA-CS-2008 • 1 spec.; Santa Maria Bay, Sta. 3; <named-content xmlns:xlink="http://www.w3.org/1999/xlink" content-type="dwc:verbatimCoordinates" xlink:type="simple"><named-content content-type="geo-json" specific-use="{&#34;type&#34;:&#34;Point&#34;,&#34;coordinates&#34;:[-108.528333,25.040000]}" id="NCID0E2OAE" xlink:type="simple">25°02.4'N, 108°31.7'W</named-content></named-content>; 32 m; 19 Mar. 1985; same collector as for preceding; CNAP-PO-036/GCA-CS-2009 • 6 specs.; North Consag Rocks, Sta. 39; <named-content xmlns:xlink="http://www.w3.org/1999/xlink" content-type="dwc:verbatimCoordinates" xlink:type="simple"><named-content content-type="geo-json" specific-use="{&#34;type&#34;:&#34;Point&#34;,&#34;coordinates&#34;:[-114.068333,30.990000]}" id="NCID0EDPAE" xlink:type="simple">30°59.4'N, 114°04.1'W</named-content></named-content>; 196.4 m; 16 Mar. 1985; same collector as for preceding; CNAP-PO-036/GCA-CS-2010 • 2 specs.; Santa Maria Bay, Sta. 4; <named-content xmlns:xlink="http://www.w3.org/1999/xlink" content-type="dwc:verbatimCoordinates" xlink:type="simple"><named-content content-type="geo-json" specific-use="{&#34;type&#34;:&#34;Point&#34;,&#34;coordinates&#34;:[-108.696667,24.948333]}" id="NCID0ELPAE" xlink:type="simple">24°56.9'N, 108°41.8'W</named-content></named-content>; 79 m; 10 Mar. 1985; same collector as for preceding; CNAP-PO-036/GCA-CS-2011 • 1 spec.; Santa Ines Bay, Sta. 49A; <named-content xmlns:xlink="http://www.w3.org/1999/xlink" content-type="dwc:verbatimCoordinates" xlink:type="simple"><named-content content-type="geo-json" specific-use="{&#34;type&#34;:&#34;Point&#34;,&#34;coordinates&#34;:[-111.840000,26.993333]}" id="NCID0ETPAE" xlink:type="simple">26°59.6'N, 111°50.4'W</named-content></named-content>; 100 m; 19 Mar. 1985; same collector as for preceding; CNAP-PO-036/GCA-CS-2012.</p></tp:treatment-sec><tp:treatment-sec sec-type="type material" id="SECID0EYPAE"><title>Comparative type material examined.</title><p><italic><tp:taxon-name><tp:taxon-name-part taxon-name-part-type="genus" reg="Notomastus">Notomastus</tp:taxon-name-part><tp:taxon-name-part taxon-name-part-type="species" reg="americanus">americanus</tp:taxon-name-part></tp:taxon-name></italic> Day, 1973. <bold><italic>Holotype</italic></bold>: USA • 1 spec.; North Carolina, Beaufort; 4 Jun. 1965; <named-content xmlns:xlink="http://www.w3.org/1999/xlink" content-type="dwc:institutional_code" xlink:title="National Museum of Natural History, Smithsonian Institution" xlink:href="http://grbio.org/institution/smithsonian-institution-national-museum-natural-history-0" xlink:type="simple">USNM</named-content> 43118. <bold><italic>Paratypes</italic></bold>: USA • 14 specs.; same collection data as for holotype; <named-content xmlns:xlink="http://www.w3.org/1999/xlink" content-type="dwc:institutional_code" xlink:title="National Museum of Natural History, Smithsonian Institution" xlink:href="http://grbio.org/institution/smithsonian-institution-national-museum-natural-history-0" xlink:type="simple">USNM</named-content> 43119.</p><p><italic><tp:taxon-name><tp:taxon-name-part taxon-name-part-type="genus" reg="Notomastus">Notomastus</tp:taxon-name-part><tp:taxon-name-part taxon-name-part-type="species" reg="angelicae">angelicae</tp:taxon-name-part></tp:taxon-name></italic>—Hernández-Alcántara and Solís-Weiss, 1998. <bold><italic>Holotype</italic></bold>: Mexico • 1 spec.; Gulf of California, El Fuerte River; <named-content xmlns:xlink="http://www.w3.org/1999/xlink" content-type="dwc:verbatimCoordinates" xlink:type="simple"><named-content content-type="geo-json" specific-use="{&#34;type&#34;:&#34;Point&#34;,&#34;coordinates&#34;:[-109.475000,25.663333]}" id="NCID0EMRAE" xlink:type="simple">25°39.8'N, 109°28.5'W</named-content></named-content>; 28.6 m; 20 Mar. 1985; <named-content xmlns:xlink="http://www.w3.org/1999/xlink" content-type="dwc:institutional_code" xlink:title="National Museum of Natural History, Smithsonian Institution" xlink:href="http://grbio.org/institution/smithsonian-institution-national-museum-natural-history-0" xlink:type="simple">USNM</named-content> 180697. <bold><italic>Paratypes</italic></bold>: Mexico • 5 spec.; same collection data as for holotype; LACM-AHF-POLY-1902 • 5 specs.; same collection data as for holotype; <named-content xmlns:xlink="http://www.w3.org/1999/xlink" content-type="dwc:institutional_code" xlink:title="National Museum of Natural History, Smithsonian Institution" xlink:href="http://grbio.org/institution/smithsonian-institution-national-museum-natural-history-0" xlink:type="simple">USNM</named-content> 180698.</p><p><italic><tp:taxon-name><tp:taxon-name-part taxon-name-part-type="genus" reg="Notomastus">Notomastus</tp:taxon-name-part><tp:taxon-name-part taxon-name-part-type="species" reg="daueri">daueri</tp:taxon-name-part></tp:taxon-name></italic> Ewing, 1982. <bold><italic>Holotype</italic></bold>: USA • 1 spec.; Louisiana, Northern Gulf of Mexico; <named-content xmlns:xlink="http://www.w3.org/1999/xlink" content-type="dwc:verbatimCoordinates" xlink:type="simple"><named-content content-type="geo-json" specific-use="{&#34;type&#34;:&#34;Point&#34;,&#34;coordinates&#34;:[-90.066667,28.933333]}" id="NCID0ERSAE" xlink:type="simple">28°56'N, 90°04'W</named-content></named-content>; 27.7 m; 16 Apr. 1980; <named-content xmlns:xlink="http://www.w3.org/1999/xlink" content-type="dwc:institutional_code" xlink:title="National Museum of Natural History, Smithsonian Institution" xlink:href="http://grbio.org/institution/smithsonian-institution-national-museum-natural-history-0" xlink:type="simple">USNM</named-content> 71442. <bold><italic>Paratype</italic></bold>: USA • 1 spec.; same locality as for holotype; 21 Aug. 1980; <named-content xmlns:xlink="http://www.w3.org/1999/xlink" content-type="dwc:institutional_code" xlink:title="National Museum of Natural History, Smithsonian Institution" xlink:href="http://grbio.org/institution/smithsonian-institution-national-museum-natural-history-0" xlink:type="simple">USNM</named-content> 71443.</p><p><italic><tp:taxon-name><tp:taxon-name-part taxon-name-part-type="genus" reg="Notomastus">Notomastus</tp:taxon-name-part><tp:taxon-name-part taxon-name-part-type="species" reg="precocis">precocis</tp:taxon-name-part></tp:taxon-name></italic> Hartman, 1960. <bold><italic>Holotype</italic></bold>: USA • 1 spec.; Santa Catalina Basin, California, Sta. 2848; <named-content xmlns:xlink="http://www.w3.org/1999/xlink" content-type="dwc:verbatimCoordinates" xlink:type="simple"><named-content content-type="geo-json" specific-use="{&#34;type&#34;:&#34;Point&#34;,&#34;coordinates&#34;:[-118.700000,33.300000]}" id="NCID0EWTAE" xlink:type="simple">33°18.0'N, 118°42.0'W</named-content></named-content>; 1305 m; 23 Jun. 1954; LACM-AHF POLY 0416.</p><p><italic><tp:taxon-name><tp:taxon-name-part taxon-name-part-type="genus" reg="Notomastus">Notomastus</tp:taxon-name-part><tp:taxon-name-part taxon-name-part-type="species" reg="teres">teres</tp:taxon-name-part></tp:taxon-name></italic> Hartman, 1965. <bold><italic>Holotype</italic></bold>: Bermuda • 1 spec.; Bermuda, Sta. 2; <named-content xmlns:xlink="http://www.w3.org/1999/xlink" content-type="dwc:verbatimCoordinates" xlink:type="simple"><named-content content-type="geo-json" specific-use="{&#34;type&#34;:&#34;Point&#34;,&#34;coordinates&#34;:[-64.605000,32.275000]}" id="NCID0EOUAE" xlink:type="simple">32°16.5'N, 64°36.3'W</named-content></named-content>; 1700 m; 18 Apr. 1960; LACM AHF 0418. <bold><italic>Paratypes</italic></bold>: Bermuda • 1 spec.; same collection data as for holotype; LACM AHF 0418 • 1 spec.; same collection data as for holotype; <named-content xmlns:xlink="http://www.w3.org/1999/xlink" content-type="dwc:institutional_code" xlink:title="National Museum of Natural History, Smithsonian Institution" xlink:href="http://grbio.org/institution/smithsonian-institution-national-museum-natural-history-0" xlink:type="simple">USNM</named-content> 57105.</p></tp:treatment-sec><tp:treatment-sec sec-type="etymology" id="SECID0E2UAE"><title>Etymology.</title><p>The species is named after the Bermejo Sea, as the Gulf of California was originally known, and where this new capitellid was collected.</p></tp:treatment-sec><tp:treatment-sec sec-type="diagnosis" id="SECID0EAVAE"><title>Diagnosis.</title><p>Prostomium conical with anterior palpode. Peristomium and first six chaetigers with tessellated epithelium. Thorax with peristomium and 11 chaetigers; first chaetiger uniramous. Chaetiger 1–10 with only bilimbate capillaries, chaetiger 11 with notopodial bilimbate capillaries and neuropodial hooded hooks. Thoracic and abdominal chaetigers biannulate. Transition between thorax and abdomen marked by chaetal change. Methyl green staining pattern consisting of: chaetigers 1–4 slightly stained, chaetigers 5–10 with green bands encircling the segments, and a darker, solid, green band encircling the body in chaetigers 11 and 12. Abdominal chaetigers with hooded hooks in both rami. Notopodial and neuropodial abdominal hooded hooks of similar shape. Branchiae not observed. Pygidium unknown.</p></tp:treatment-sec><tp:treatment-sec sec-type="description" id="SECID0EFVAE"><title>Description.</title><p>Holotype incomplete, with 32 segments, 13.5 mm long, 0.8 mm wide. Paratypes incomplete, with 18–40 segments, 6.5–16.5 mm long, 0.7–0.8 mm wide. Colour in ethanol light brown. Prostomium conical, with anterior palpode (Fig. <xref ref-type="fig" rid="F2">2A, B</xref>). Proboscis with soft papillae basally, smooth surface distally. Peristomium and chaetigers 1–5 or 1–6 with tessellated epithelium (Fig. <xref ref-type="fig" rid="F2">2C</xref>), following thoracic segments smooth (Fig. <xref ref-type="fig" rid="F2">2A</xref>). Thorax with 12 segments, including peristomium and 11 biannulate chaetigers with deep intra- and intersegmental grooves (Fig. <xref ref-type="fig" rid="F2">2A, C, D</xref>). First chaetiger uniramous with only notopodial capillaries (Fig. <xref ref-type="fig" rid="F2">2C</xref>), chaetigers 2–10 with only bilimbate capillaries in both rami, around 8–26 per fascicle; chaetiger 11 with around 25 notopodial bilimbate capillaries; and neuropodia with 5–12 hooded hooks per fascicle (Fig. <xref ref-type="fig" rid="F2">2E–G, J</xref>). Hooded hooks with several rows of subapical teeth above main fang, basal row with 3–5 teeth, and apical one multidentate, smooth hood (Fig. <xref ref-type="fig" rid="F2">2E</xref>). Notopodia dorsolaterally inserted in first four thoracic chaetigers, then gradually located more dorsally (Fig. <xref ref-type="fig" rid="F2">2A</xref>). Neuropodia ventrolateral. Lateral organs present along body, positioned between noto- and neuropodia; thoracic lateral organs oval, close to notopodia (Fig. <xref ref-type="fig" rid="F2">2C</xref>); anterior abdominal lateral organs globular, exposed (Fig. <xref ref-type="fig" rid="F2">2H</xref>). Genital pores on last thoracic chaetigers, located on intersegmental areas of chaetigers 8/9, 9/10, 10/11, and 11/12 (Fig. <xref ref-type="fig" rid="F2">2A</xref>). Transition between thorax and abdomen marked by chaetal change and size of segments (Fig. <xref ref-type="fig" rid="F2">2D, G</xref>). Abdominal chaetigers with smooth epithelium and hooded hooks on both rami (Fig. <xref ref-type="fig" rid="F2">2F, H</xref>). Abdominal hooks of similar shape to thoracic hooks but shaft shorter (Fig. <xref ref-type="fig" rid="F2">2I</xref>). Notopodial lobes close together on anterior abdominal region, chaetal fascicles with 10–16 hooded hooks (Fig. <xref ref-type="fig" rid="F2">2H</xref>). Neuropodial lobes lateral, expanded up to dorsal region, ventrally separated (Fig. <xref ref-type="fig" rid="F2">2H</xref>); chaetal fascicles with around 20 hooded hooks. Notopodial and neuropodial abdominal hooded hooks of similar shape, shoulder developed and moderate hood (Fig. <xref ref-type="fig" rid="F2">2I</xref>); posterior shaft longer than anterior one. Branchiae not observed. Pygidium unknown.</p><fig id="F2" position="float" orientation="portrait"><object-id xmlns:xlink="http://www.w3.org/1999/xlink" content-type="doi" xlink:type="simple">10.3897/zookeys.1102.83198.figure2</object-id><object-id xmlns:xlink="http://www.w3.org/1999/xlink" content-type="arpha" xlink:type="simple">FF03C40B-DFD3-582C-80BC-847A81BE8579</object-id><label>Figure 2.</label><caption><p><italic><tp:taxon-name><tp:taxon-name-part taxon-name-part-type="genus" reg="Notomastus">Notomastus</tp:taxon-name-part><tp:taxon-name-part taxon-name-part-type="species" reg="bermejoi">bermejoi</tp:taxon-name-part></tp:taxon-name></italic> sp. nov., paratype (CNAP-POP-17-008) <bold>A</bold> thoracic region, lateral view <bold>B</bold> prostomium, frontal view <bold>C</bold> prostomium and chaetigers 1–4, lateral view <bold>D</bold> chaetigers 8–12, lateral view <bold>E</bold> hooded hook chaetiger 11 <bold>F</bold> chaetigers 11–14, lateral view <bold>G</bold> neuropodia 10–11 <bold>H</bold> abdominal chaetigers (18–21) <bold>I</bold> abdominal hooded hooks <bold>J</bold> neuropodia 11, hooded hooks. Abbreviations: Alo = abdominal lateral organs; Gp = genital pores; Pa = palpode; Tlo = thoracic lateral organs. Scale bars: 500 μm (<bold>A</bold>); 100 μm (<bold>B, G</bold>); 200 μm (<bold>C, D, F, H</bold>); 2 μm (<bold>E</bold>); 5 μm (<bold>I</bold>); 20 μm (<bold>J</bold>).</p></caption><graphic xmlns:xlink="http://www.w3.org/1999/xlink" xlink:href="zookeys-1102-043_article-83198__-g002.jpg" position="float" orientation="portrait" xlink:type="simple" id="oo_686125.jpg"><uri content-type="original_file" xlink:type="simple">https://binary.pensoft.net/fig/686125</uri></graphic></fig></tp:treatment-sec><tp:treatment-sec sec-type="Methyl green staining pattern" id="SECID0EHZAE"><title>Methyl green staining pattern.</title><p>Holotype with prostomium, peristomium, and chaetigers 1–4 slightly stained; chaetigers 5–10 with green bands encircling the biannulate segments, separated by an unstained ring corresponding to the fringe between chaetigers; in chaetigers 11 or 12 a darker, solid, green band encircling body (Fig. <xref ref-type="fig" rid="F3">3A</xref>). In paratypes, chaetigers 11 and/or 12 have a darker, solid, green band encircling body (Fig. <xref ref-type="fig" rid="F3">3B–E</xref>). In the additional material some thin specimens stained green from chaetiger 2 or 3 and a darker green band only on chaetiger 11 (Fig. <xref ref-type="fig" rid="F3">3F</xref>). Abdominal region uniformly stained light green.</p><fig id="F3" position="float" orientation="portrait"><object-id xmlns:xlink="http://www.w3.org/1999/xlink" content-type="doi" xlink:type="simple">10.3897/zookeys.1102.83198.figure3</object-id><object-id xmlns:xlink="http://www.w3.org/1999/xlink" content-type="arpha" xlink:type="simple">AAE90DD0-070D-5C2E-B517-177894C280F0</object-id><label>Figure 3.</label><caption><p>Methyl green staining patterns. <italic><tp:taxon-name><tp:taxon-name-part taxon-name-part-type="genus" reg="Notomastus">Notomastus</tp:taxon-name-part><tp:taxon-name-part taxon-name-part-type="species" reg="bermejoi">bermejoi</tp:taxon-name-part></tp:taxon-name></italic> sp. nov. <bold>A</bold> holotype (CNAP-POH-17-002) <bold>B–E</bold> paratypes (CNAP-POP-005 to 008) <bold>F</bold> additional material (CNAP-PO-036/GCA-CS-2006) <bold>G–I</bold><italic><tp:taxon-name><tp:taxon-name-part taxon-name-part-type="genus" reg="Notomastus">Notomastus</tp:taxon-name-part><tp:taxon-name-part taxon-name-part-type="species" reg="americanus">americanus</tp:taxon-name-part></tp:taxon-name></italic> Day, 1973 (= <italic><tp:taxon-name><tp:taxon-name-part taxon-name-part-type="genus" reg="Notomastus">N.</tp:taxon-name-part><tp:taxon-name-part taxon-name-part-type="species" reg="hemipodus">hemipodus</tp:taxon-name-part></tp:taxon-name></italic> Hartman, 1945), holotype (USNM43118) <bold>A</bold> thoracic region, lateral view <bold>B</bold> thoracic and anterior abdominal regions, ventral view <bold>C–F</bold> thoracic and anterior abdominal regions, lateral view <bold>G</bold> thoracic and anterior abdominal regions, lateral view <bold>H</bold> anterior region, lateral view <bold>I</bold> abdominal region, ventral view. Scale bars: 0.5 mm (<bold>A–F</bold>); 1 mm (<bold>G–I</bold>).</p></caption><graphic xmlns:xlink="http://www.w3.org/1999/xlink" xlink:href="zookeys-1102-043_article-83198__-g003.jpg" position="float" orientation="portrait" xlink:type="simple" id="oo_686126.jpg"><uri content-type="original_file" xlink:type="simple">https://binary.pensoft.net/fig/686126</uri></graphic></fig></tp:treatment-sec><tp:treatment-sec sec-type="remarks" id="SECID0E62AE"><title>Remarks.</title><p>So far, seven species of the genus <italic><tp:taxon-name><tp:taxon-name-part taxon-name-part-type="genus" reg="Notomastus">Notomastus</tp:taxon-name-part></tp:taxon-name></italic> bearing hooded hooks on some thoracic parapodia had been accepted as valid species. They can be classified in two main groups: those species with the first chaetiger biramous and those having the first chaetiger uniramous (only notopodium present) (Table <xref ref-type="table" rid="T2">2</xref>). In the first group we find <italic><tp:taxon-name><tp:taxon-name-part taxon-name-part-type="genus" reg="Notomastus">N.</tp:taxon-name-part><tp:taxon-name-part taxon-name-part-type="species" reg="daueri">daueri</tp:taxon-name-part></tp:taxon-name></italic>, <italic><tp:taxon-name><tp:taxon-name-part taxon-name-part-type="genus" reg="Notomastus">N.</tp:taxon-name-part><tp:taxon-name-part taxon-name-part-type="species" reg="angelicae">angelicae</tp:taxon-name-part></tp:taxon-name></italic>, and <italic><tp:taxon-name><tp:taxon-name-part taxon-name-part-type="genus" reg="Notomastus">N.</tp:taxon-name-part><tp:taxon-name-part taxon-name-part-type="species" reg="precocis">precocis</tp:taxon-name-part></tp:taxon-name></italic> Hartman, 1960, from the northern Gulf of Mexico, Gulf of California, and California, respectively. The second group, with species having the first chaetiger uniramous, includes <italic><tp:taxon-name><tp:taxon-name-part taxon-name-part-type="genus" reg="Notomastus">N.</tp:taxon-name-part><tp:taxon-name-part taxon-name-part-type="species" reg="teres">teres</tp:taxon-name-part></tp:taxon-name></italic>, <italic><tp:taxon-name><tp:taxon-name-part taxon-name-part-type="genus" reg="Notomastus">Notomastus</tp:taxon-name-part></tp:taxon-name></italic> sp. A of Ewing, 1984a (a species still not formally named), <italic><tp:taxon-name><tp:taxon-name-part taxon-name-part-type="genus" reg="Notomastus">N.</tp:taxon-name-part><tp:taxon-name-part taxon-name-part-type="species" reg="mossambicus">mossambicus</tp:taxon-name-part></tp:taxon-name></italic> (Thomassin, 1970), <italic><tp:taxon-name><tp:taxon-name-part taxon-name-part-type="genus" reg="Notomastus">N.</tp:taxon-name-part><tp:taxon-name-part taxon-name-part-type="species" reg="sunae">sunae</tp:taxon-name-part></tp:taxon-name></italic> Lin, García-Garza, Lyu &amp; Wang, 2020 and the new species <italic><tp:taxon-name><tp:taxon-name-part taxon-name-part-type="genus" reg="Notomastus">N.</tp:taxon-name-part><tp:taxon-name-part taxon-name-part-type="species" reg="bermejoi">bermejoi</tp:taxon-name-part></tp:taxon-name></italic> (Table <xref ref-type="table" rid="T2">2</xref>).</p><table-wrap id="T2" position="float" orientation="portrait"><label>Table 2.</label><caption><p>Comparison of <italic><tp:taxon-name><tp:taxon-name-part taxon-name-part-type="genus" reg="Notomastus">Notomastus</tp:taxon-name-part></tp:taxon-name></italic> species with hooded hooks in thoracic chaetigers.</p></caption><table id="TID0E61AG" rules="all"><tbody><tr><th rowspan="1" colspan="1">Species</th><th rowspan="1" colspan="1">Length</th><th rowspan="1" colspan="1">Palpode</th><th rowspan="1" colspan="1">Eyespots</th><th rowspan="1" colspan="1">Thoracic epithelium</th><th rowspan="1" colspan="1">First chaetiger</th><th rowspan="1" colspan="1">Thoracic segments</th><th rowspan="1" colspan="1">Neuropodia with hooks</th><th rowspan="1" colspan="1">Branchiae</th></tr><tr><td rowspan="1" colspan="1"><italic><tp:taxon-name><tp:taxon-name-part taxon-name-part-type="genus" reg="Notomastus">N.</tp:taxon-name-part><tp:taxon-name-part taxon-name-part-type="species" reg="angelicae">angelicae</tp:taxon-name-part></tp:taxon-name></italic> Hernández-Alcántara and Solís-Weiss, 1998</td><td rowspan="1" colspan="1">15 mm (48 segments, incomplete)</td><td rowspan="1" colspan="1">Present</td><td rowspan="1" colspan="1">Present</td><td rowspan="1" colspan="1">1 to 4 areolated</td><td rowspan="1" colspan="1">Biramous</td><td rowspan="1" colspan="1">Biannulate</td><td rowspan="1" colspan="1">11</td><td rowspan="1" colspan="1">Not observed</td></tr><tr><td rowspan="1" colspan="1"><italic><tp:taxon-name><tp:taxon-name-part taxon-name-part-type="genus" reg="Notomastus">N.</tp:taxon-name-part><tp:taxon-name-part taxon-name-part-type="species" reg="daueri">daueri</tp:taxon-name-part></tp:taxon-name></italic> Ewing, 1982</td><td rowspan="1" colspan="1">65 mm (234 segments, complete)</td><td rowspan="1" colspan="1">Absent</td><td rowspan="1" colspan="1">Absent</td><td rowspan="1" colspan="1">1 to 4–5 faintly areolated</td><td rowspan="1" colspan="1">Biramous</td><td rowspan="1" colspan="1">Ventral biannulation</td><td rowspan="1" colspan="1">11</td><td rowspan="1" colspan="1">From chaetiger 60</td></tr><tr><td rowspan="1" colspan="1"><italic><tp:taxon-name><tp:taxon-name-part taxon-name-part-type="genus" reg="Notomastus">N.</tp:taxon-name-part><tp:taxon-name-part taxon-name-part-type="species" reg="mossambicus">mossambicus</tp:taxon-name-part></tp:taxon-name></italic> (Thomassin, 1970)</td><td rowspan="1" colspan="1">32 mm (105 segments, incomplete)</td><td rowspan="1" colspan="1">Absent</td><td rowspan="1" colspan="1">Present</td><td rowspan="1" colspan="1">1 to 3–4 hexagonal areolation</td><td rowspan="1" colspan="1">Uniramous</td><td rowspan="1" colspan="1">Uniannulate</td><td rowspan="1" colspan="1">11</td><td rowspan="1" colspan="1">Not observed</td></tr><tr><td rowspan="1" colspan="1"><italic><tp:taxon-name><tp:taxon-name-part taxon-name-part-type="genus" reg="Notomastus">N.</tp:taxon-name-part><tp:taxon-name-part taxon-name-part-type="species" reg="precocis">precocis</tp:taxon-name-part></tp:taxon-name></italic> Hartman, 1960</td><td rowspan="1" colspan="1">15.5 (around 50 segments, incomplete)</td><td rowspan="1" colspan="1">Present</td><td rowspan="1" colspan="1">Absent</td><td rowspan="1" colspan="1">Smooth</td><td rowspan="1" colspan="1">Biramous</td><td rowspan="1" colspan="1">Uniannulate</td><td rowspan="1" colspan="1">9 to 11</td><td rowspan="1" colspan="1">Posterior chaetigers</td></tr><tr><td rowspan="1" colspan="1"><italic><tp:taxon-name><tp:taxon-name-part taxon-name-part-type="genus" reg="Notomastus">N.</tp:taxon-name-part><tp:taxon-name-part taxon-name-part-type="species" reg="sunae">sunae</tp:taxon-name-part></tp:taxon-name></italic> Lin, García-Garza, Lyu &amp; Wang, 2020</td><td rowspan="1" colspan="1">33.74 mm (over 100 chaetigers, complete)</td><td rowspan="1" colspan="1">Present</td><td rowspan="1" colspan="1">Present</td><td rowspan="1" colspan="1">1 to 4–5 slightly areolated</td><td rowspan="1" colspan="1">Uniramous</td><td rowspan="1" colspan="1">Biannulate</td><td rowspan="1" colspan="1">11</td><td rowspan="1" colspan="1">Not observed</td></tr><tr><td rowspan="1" colspan="1"><italic><tp:taxon-name><tp:taxon-name-part taxon-name-part-type="genus" reg="Notomastus">N.</tp:taxon-name-part><tp:taxon-name-part taxon-name-part-type="species" reg="teres">teres</tp:taxon-name-part></tp:taxon-name></italic> Hartman, 1965</td><td rowspan="1" colspan="1">10.5 mm (35 segments, incomplete)</td><td rowspan="1" colspan="1">Absent</td><td rowspan="1" colspan="1">Absent</td><td rowspan="1" colspan="1">Smooth</td><td rowspan="1" colspan="1">Uniramous</td><td rowspan="1" colspan="1">Uniannulate</td><td rowspan="1" colspan="1">10 and 11</td><td rowspan="1" colspan="1">Not observed</td></tr><tr><td rowspan="1" colspan="1"><italic><tp:taxon-name><tp:taxon-name-part taxon-name-part-type="genus" reg="Notomastus">Notomastus</tp:taxon-name-part></tp:taxon-name></italic> sp. A of Ewing, 1984a</td><td rowspan="1" colspan="1">4 mm (29 segments, incomplete)</td><td rowspan="1" colspan="1">Absent</td><td rowspan="1" colspan="1">Present (usually)</td><td rowspan="1" colspan="1">Smooth</td><td rowspan="1" colspan="1">Uniramous</td><td rowspan="1" colspan="1">Uniannulate</td><td rowspan="1" colspan="1">9 (mixed), 10 and 11</td><td rowspan="1" colspan="1">Not observed</td></tr><tr><td rowspan="1" colspan="1">
                      <italic>
                        <tp:taxon-name><tp:taxon-name-part taxon-name-part-type="genus" reg="Notomastus">Notomastus</tp:taxon-name-part><tp:taxon-name-part taxon-name-part-type="species" reg="bermejoi">bermejoi</tp:taxon-name-part></tp:taxon-name>
                      </italic>
                      <bold>sp. nov.</bold>
                    </td><td rowspan="1" colspan="1">13.5 mm (34 segments, incomplete)</td><td rowspan="1" colspan="1">Present</td><td rowspan="1" colspan="1">Not observed</td><td rowspan="1" colspan="1">1 to 5–6 tessellated</td><td rowspan="1" colspan="1">Uniramous</td><td rowspan="1" colspan="1">Biannulate</td><td rowspan="1" colspan="1">11</td><td rowspan="1" colspan="1">Not observed</td></tr></tbody></table></table-wrap><p>Initially, <italic><tp:taxon-name><tp:taxon-name-part taxon-name-part-type="genus" reg="Notomastus">N.</tp:taxon-name-part><tp:taxon-name-part taxon-name-part-type="species" reg="bermejoi">bermejoi</tp:taxon-name-part></tp:taxon-name></italic> sp. nov. can be clearly separated from these species, because in <italic><tp:taxon-name><tp:taxon-name-part taxon-name-part-type="genus" reg="Notomastus">N.</tp:taxon-name-part><tp:taxon-name-part taxon-name-part-type="species" reg="teres">teres</tp:taxon-name-part></tp:taxon-name></italic> from Bermuda and New England, <italic><tp:taxon-name><tp:taxon-name-part taxon-name-part-type="genus" reg="Notomastus">Notomastus</tp:taxon-name-part></tp:taxon-name></italic> sp. A from the northern Gulf of Mexico, and <italic><tp:taxon-name><tp:taxon-name-part taxon-name-part-type="genus" reg="Notomastus">N.</tp:taxon-name-part><tp:taxon-name-part taxon-name-part-type="species" reg="mossambicus">mossambicus</tp:taxon-name-part></tp:taxon-name></italic> from Madagascar the prostomium lacks an anterior palpode and their thoracic chaetigers are uniannulated. In addition, <italic><tp:taxon-name><tp:taxon-name-part taxon-name-part-type="genus" reg="Notomastus">N.</tp:taxon-name-part><tp:taxon-name-part taxon-name-part-type="species" reg="teres">teres</tp:taxon-name-part></tp:taxon-name></italic> has hooded hooks on neuropodia of chaetigers 10 and 11, whereas in <italic><tp:taxon-name><tp:taxon-name-part taxon-name-part-type="genus" reg="Notomastus">Notomastus</tp:taxon-name-part></tp:taxon-name></italic> sp. A, recognized as close to <italic><tp:taxon-name><tp:taxon-name-part taxon-name-part-type="genus" reg="Notomastus">N.</tp:taxon-name-part><tp:taxon-name-part taxon-name-part-type="species" reg="teres">teres</tp:taxon-name-part></tp:taxon-name></italic> by <xref ref-type="bibr" rid="B5">Ewing (1984a)</xref>, the hooded hooks are also present in neuropodia of chaetigers 10 and 11 but also, in neuropodia of chaetiger 9, capillaries and hooks are mixed (Table <xref ref-type="table" rid="T2">2</xref>). <italic><tp:taxon-name><tp:taxon-name-part taxon-name-part-type="genus" reg="Notomastus">Notomastus</tp:taxon-name-part><tp:taxon-name-part taxon-name-part-type="species" reg="mossambicus">mossambicus</tp:taxon-name-part></tp:taxon-name></italic> has only hooded hooks in notopodia of chaetiger 11, but chaetigers 1–10 bear capillary chaetae of two types: one limbate and the other shorter, widely limbate, a character only observed in this species (<xref ref-type="bibr" rid="B28">Thomassin 1970</xref>; <xref ref-type="bibr" rid="B2">Çinar 2005</xref>).</p><p><italic><tp:taxon-name><tp:taxon-name-part taxon-name-part-type="genus" reg="Notomastus">Notomastus</tp:taxon-name-part><tp:taxon-name-part taxon-name-part-type="species" reg="bermejoi">bermejoi</tp:taxon-name-part></tp:taxon-name></italic> sp. nov. is close to <italic><tp:taxon-name><tp:taxon-name-part taxon-name-part-type="genus" reg="Notomastus">N.</tp:taxon-name-part><tp:taxon-name-part taxon-name-part-type="species" reg="sunae">sunae</tp:taxon-name-part></tp:taxon-name></italic> from southern China, since both species have an anterior palpode in the prostomium and the neuropodia of chaetiger 11 bear hooded hooks. However, in <italic><tp:taxon-name><tp:taxon-name-part taxon-name-part-type="genus" reg="Notomastus">N.</tp:taxon-name-part><tp:taxon-name-part taxon-name-part-type="species" reg="sunae">sunae</tp:taxon-name-part></tp:taxon-name></italic> the first 4 or 5 chaetigers are faintly areolated, and mainly display a unique stained pattern: thorax pigmented blue with different intensity and abdomen with a paired stripe of ventral stain, as those observed in <italic><tp:taxon-name><tp:taxon-name-part taxon-name-part-type="genus" reg="Notomastus">N.</tp:taxon-name-part><tp:taxon-name-part taxon-name-part-type="species" reg="hemipodus">hemipodus</tp:taxon-name-part></tp:taxon-name></italic>, but with a very dark blue colour on dorsum (<xref ref-type="bibr" rid="B21">Lin et al. 2020</xref>), which is clearly different from that observed in <italic><tp:taxon-name><tp:taxon-name-part taxon-name-part-type="genus" reg="Notomastus">N.</tp:taxon-name-part><tp:taxon-name-part taxon-name-part-type="species" reg="bermejoi">bermejoi</tp:taxon-name-part></tp:taxon-name></italic> sp. nov. (Table <xref ref-type="table" rid="T3">3</xref>).</p><table-wrap id="T3" position="float" orientation="portrait"><label>Table 3.</label><caption><p>Methyl green staining pattern, depth and type locality of <italic><tp:taxon-name><tp:taxon-name-part taxon-name-part-type="genus" reg="Notomastus">Notomastus</tp:taxon-name-part></tp:taxon-name></italic> species bearing hooded hooks in thoracic chaetigers.</p></caption><table id="TID0E4HBG" rules="all"><tbody><tr><th rowspan="1" colspan="1">Species</th><th rowspan="1" colspan="1">Methyl green staining pattern</th><th rowspan="1" colspan="1">Depth</th><th rowspan="1" colspan="1">Type locality</th></tr><tr><td rowspan="1" colspan="1"><italic><tp:taxon-name><tp:taxon-name-part taxon-name-part-type="genus" reg="Notomastus">N.</tp:taxon-name-part><tp:taxon-name-part taxon-name-part-type="species" reg="angelicae">angelicae</tp:taxon-name-part></tp:taxon-name></italic> Hernández-Alcántara and Solís-Weiss, 1998</td><td rowspan="1" colspan="1">Chaetigers 1–2 medium green, 3–11 dark green</td><td rowspan="1" colspan="1">28.6 m</td><td rowspan="1" colspan="1">Sinaloa, Gulf of California</td></tr><tr><td rowspan="1" colspan="1"><italic><tp:taxon-name><tp:taxon-name-part taxon-name-part-type="genus" reg="Notomastus">N.</tp:taxon-name-part><tp:taxon-name-part taxon-name-part-type="species" reg="daueri">daueri</tp:taxon-name-part></tp:taxon-name></italic> Ewing, 1982</td><td rowspan="1" colspan="1">Chaetigers 3–6 medium green, 7–11 dark green</td><td rowspan="1" colspan="1">5.6–33.5 m</td><td rowspan="1" colspan="1">Louisiana, Northern Gulf of Mexico</td></tr><tr><td rowspan="1" colspan="1"><italic><tp:taxon-name><tp:taxon-name-part taxon-name-part-type="genus" reg="Notomastus">N.</tp:taxon-name-part><tp:taxon-name-part taxon-name-part-type="species" reg="mossambicus">mossambicus</tp:taxon-name-part></tp:taxon-name></italic> (Thomassin, 1970)</td><td rowspan="1" colspan="1">—</td><td rowspan="1" colspan="1">50–70 m</td><td rowspan="1" colspan="1">Madagascar</td></tr><tr><td rowspan="1" colspan="1"><italic><tp:taxon-name><tp:taxon-name-part taxon-name-part-type="genus" reg="Notomastus">N.</tp:taxon-name-part><tp:taxon-name-part taxon-name-part-type="species" reg="precocis">precocis</tp:taxon-name-part></tp:taxon-name></italic> Hartman, 1960</td><td rowspan="1" colspan="1">Chaetigers 1–8 dark green, 9–11 medium green with circle dark green bands</td><td rowspan="1" colspan="1">1305 m</td><td rowspan="1" colspan="1">Santa Catalina Basin, California</td></tr><tr><td rowspan="1" colspan="1"><italic><tp:taxon-name><tp:taxon-name-part taxon-name-part-type="genus" reg="Notomastus">N.</tp:taxon-name-part><tp:taxon-name-part taxon-name-part-type="species" reg="sunae">sunae</tp:taxon-name-part></tp:taxon-name></italic> Lin, García-Garza, Lyu &amp; Wang, 2020</td><td rowspan="1" colspan="1">Thorax blue stained with different intensity; abdomen with a paired stripe of ventral stain, very dark blue colour on dorsum</td><td rowspan="1" colspan="1">Intertidal to 23 m</td><td rowspan="1" colspan="1">Xiamen Bay, Southern China</td></tr><tr><td rowspan="1" colspan="1"><italic><tp:taxon-name><tp:taxon-name-part taxon-name-part-type="genus" reg="Notomastus">N.</tp:taxon-name-part><tp:taxon-name-part taxon-name-part-type="species" reg="teres">teres</tp:taxon-name-part></tp:taxon-name></italic> Hartman, 1965</td><td rowspan="1" colspan="1">Chaetigers 2–10 medium green with dark green bands, 11 dark green</td><td rowspan="1" colspan="1">500–4667 m</td><td rowspan="1" colspan="1">Bermuda; New England, USA</td></tr><tr><td rowspan="1" colspan="1"><italic><tp:taxon-name><tp:taxon-name-part taxon-name-part-type="genus" reg="Notomastus">Notomastus</tp:taxon-name-part></tp:taxon-name></italic> sp. A of Ewing, 1984a</td><td rowspan="1" colspan="1">—</td><td rowspan="1" colspan="1">19–60 m</td><td rowspan="1" colspan="1">Off Texas, Northern Gulf of Mexico</td></tr><tr><td rowspan="1" colspan="1">
                      <italic>
                        <tp:taxon-name><tp:taxon-name-part taxon-name-part-type="genus" reg="Notomastus">Notomastus</tp:taxon-name-part><tp:taxon-name-part taxon-name-part-type="species" reg="bermejoi">bermejoi</tp:taxon-name-part></tp:taxon-name>
                      </italic>
                      <bold>sp. nov.</bold>
                    </td><td rowspan="1" colspan="1">Chaetigers 1–4 slightly stained; chaetigers 5–10 with green bands encircling the segments, chaetigers 11–12 with a darker, solid, green band encircling body</td><td rowspan="1" colspan="1">32–106.4 m</td><td rowspan="1" colspan="1">Gulf of California</td></tr></tbody></table></table-wrap><p>In contrast, <xref ref-type="bibr" rid="B3">Day (1973)</xref> described <italic><tp:taxon-name><tp:taxon-name-part taxon-name-part-type="genus" reg="Notomastus">N.</tp:taxon-name-part><tp:taxon-name-part taxon-name-part-type="species" reg="americanus">americanus</tp:taxon-name-part></tp:taxon-name></italic> from material collected in Beaufort, North Carolina, which also had a uniramous first chaetiger and hooded hooks in the neuropodia of chaetiger 11. However, earlier, <xref ref-type="bibr" rid="B13">Hartman (1945)</xref> had also described <italic><tp:taxon-name><tp:taxon-name-part taxon-name-part-type="genus" reg="Notomastus">N.</tp:taxon-name-part><tp:taxon-name-part taxon-name-part-type="species" reg="hemipodus">hemipodus</tp:taxon-name-part></tp:taxon-name></italic> from the same locality with only capillary chaetae in all thoracic chaetigers. The re-examination of the type material of both species, carried out by <xref ref-type="bibr" rid="B10">García-Garza et al. (2012)</xref>, revealed similarities in their thoracic epithelial texture, a uniramous first chaetiger, an anterior palpode on the prostomium, and mainly the same methyl green staining pattern. Therefore, they reallocated <italic><tp:taxon-name><tp:taxon-name-part taxon-name-part-type="genus" reg="Notomastus">N.</tp:taxon-name-part><tp:taxon-name-part taxon-name-part-type="species" reg="americanus">americanus</tp:taxon-name-part></tp:taxon-name></italic> as a junior synonym of <italic><tp:taxon-name><tp:taxon-name-part taxon-name-part-type="genus" reg="Notomastus">N.</tp:taxon-name-part><tp:taxon-name-part taxon-name-part-type="species" reg="hemipodus">hemipodus</tp:taxon-name-part></tp:taxon-name></italic>.</p><p>Thus, the characters of these capitellid species with hooks in thoracic neuropodia are clearly different from those observed in <italic><tp:taxon-name><tp:taxon-name-part taxon-name-part-type="genus" reg="Notomastus">N.</tp:taxon-name-part><tp:taxon-name-part taxon-name-part-type="species" reg="bermejoi">bermejoi</tp:taxon-name-part></tp:taxon-name></italic> sp. nov., in which an anterior palpode is present in the prostomium, the thoracic chaetigers are biannulate, a tessellated epithelium is present in the peristomium and in chaetigers 1 to 5–6, all thoracic capillaries are bilimbate, the hooded hooks are present on neuropodia of chaetiger 11 (only one specimen also had hooks in neuropodia 10), and its body pigmentation displayed a pattern not observed in other species: chaetigers 1–4 slightly stained, chaetigers 5–10 with green bands encircling the segments, and chaetigers 11–12 with a darker, solid, green band encircling body (Table <xref ref-type="table" rid="T3">3</xref>).</p></tp:treatment-sec><tp:treatment-sec sec-type="habitat" id="SECID0EKZAG"><title>Habitat.</title><p>At depths of 32–106 m, in bottoms with 62–96% fine sand. Temperature: 13.2–17.5 °C; salinity: 34.99–35.51 psu; dissolved oxygen: 0.80–4.93 ml/L; organic carbon: 3.0–7.2% (Table <xref ref-type="table" rid="T1">1</xref>).</p></tp:treatment-sec><tp:treatment-sec sec-type="distribution" id="SECID0EUZAG"><title>Distribution.</title><p><italic><tp:taxon-name><tp:taxon-name-part taxon-name-part-type="genus" reg="Notomastus">Notomastus</tp:taxon-name-part><tp:taxon-name-part taxon-name-part-type="species" reg="bermejoi">bermejoi</tp:taxon-name-part></tp:taxon-name></italic> sp. nov. was collected in the eastern Gulf of California shelf, from Tepoca Cape to Santa Maria Bay, and in the western Gulf, it was found in Santa Ines Bay and San Marcial Point (Fig. <xref ref-type="fig" rid="F1">1</xref>).</p></tp:treatment-sec><tp:treatment-sec><!--Section generated to contain objects referenced in tp:taxon-treatment.--><table-wrap id="T1" position="float" orientation="portrait"><label>Table 1.</label><caption><p>Location and environmental conditions of the sampling stations where <italic><tp:taxon-name><tp:taxon-name-part taxon-name-part-type="genus" reg="Notomastus">Notomastus</tp:taxon-name-part><tp:taxon-name-part taxon-name-part-type="species" reg="bermejoi">bermejoi</tp:taxon-name-part></tp:taxon-name></italic> sp. nov. was collected.</p></caption><table id="TID0ETMAG" rules="all"><tbody><tr><th rowspan="1" colspan="1">Station</th><th rowspan="1" colspan="1">GPS Coordinates</th><th rowspan="1" colspan="1">Depth (m)</th><th rowspan="1" colspan="1">Salinity (psu)</th><th rowspan="1" colspan="1">Temperature (°C)</th><th rowspan="1" colspan="1">Dissolved oxygen (ml/lt)</th><th rowspan="1" colspan="1">Organic matter (%)</th><th rowspan="1" colspan="1">Sand (%)</th></tr><tr><td rowspan="1" colspan="1">39</td><td rowspan="1" colspan="1">
                <named-content xmlns:xlink="http://www.w3.org/1999/xlink" content-type="dwc:verbatimCoordinates" xlink:type="simple">
                  <named-content content-type="geo-json" specific-use="{&#34;type&#34;:&#34;Point&#34;,&#34;coordinates&#34;:[-114.068333,30.990000]}" id="NCID0ECMAC" xlink:type="simple">30°59.4'N, 114°04.1'W</named-content>
                </named-content>
              </td><td rowspan="1" colspan="1">106.4</td><td rowspan="1" colspan="1">35.16</td><td rowspan="1" colspan="1">13.2</td><td rowspan="1" colspan="1">1.73</td><td rowspan="1" colspan="1">3.0</td><td rowspan="1" colspan="1">82</td></tr><tr><td rowspan="1" colspan="1">44</td><td rowspan="1" colspan="1">
                <named-content xmlns:xlink="http://www.w3.org/1999/xlink" content-type="dwc:verbatimCoordinates" xlink:type="simple">
                  <named-content content-type="geo-json" specific-use="{&#34;type&#34;:&#34;Point&#34;,&#34;coordinates&#34;:[-112.923333,30.040000]}" id="NCID0EENAC" xlink:type="simple">30°02.4'N, 112°55.4'W</named-content>
                </named-content>
              </td><td rowspan="1" colspan="1">104.1</td><td rowspan="1" colspan="1">35.26</td><td rowspan="1" colspan="1">14.2</td><td rowspan="1" colspan="1">2.40</td><td rowspan="1" colspan="1">7.2</td><td rowspan="1" colspan="1">74</td></tr><tr><td rowspan="1" colspan="1">15</td><td rowspan="1" colspan="1">
                <named-content xmlns:xlink="http://www.w3.org/1999/xlink" content-type="dwc:verbatimCoordinates" xlink:type="simple">
                  <named-content content-type="geo-json" specific-use="{&#34;type&#34;:&#34;Point&#34;,&#34;coordinates&#34;:[-110.108333,26.851667]}" id="NCID0EGOAC" xlink:type="simple">26°51.1'N, 110°06.5'W</named-content>
                </named-content>
              </td><td rowspan="1" colspan="1">49.8</td><td rowspan="1" colspan="1">35.22</td><td rowspan="1" colspan="1">14.1</td><td rowspan="1" colspan="1">1.04</td><td rowspan="1" colspan="1">4.6</td><td rowspan="1" colspan="1">88</td></tr><tr><td rowspan="1" colspan="1">50</td><td rowspan="1" colspan="1">
                <named-content xmlns:xlink="http://www.w3.org/1999/xlink" content-type="dwc:verbatimCoordinates" xlink:type="simple">
                  <named-content content-type="geo-json" specific-use="{&#34;type&#34;:&#34;Point&#34;,&#34;coordinates&#34;:[-109.590000,25.780000]}" id="NCID0EIPAC" xlink:type="simple">25°46.8'N, 109°35.4'W</named-content>
                </named-content>
              </td><td rowspan="1" colspan="1">97.0</td><td rowspan="1" colspan="1">34.99</td><td rowspan="1" colspan="1">13.2</td><td rowspan="1" colspan="1">1.47</td><td rowspan="1" colspan="1">5.7</td><td rowspan="1" colspan="1">62</td></tr><tr><td rowspan="1" colspan="1">3</td><td rowspan="1" colspan="1">
                <named-content xmlns:xlink="http://www.w3.org/1999/xlink" content-type="dwc:verbatimCoordinates" xlink:type="simple">
                  <named-content content-type="geo-json" specific-use="{&#34;type&#34;:&#34;Point&#34;,&#34;coordinates&#34;:[-108.528333,25.040000]}" id="NCID0ELAAE" xlink:type="simple">25°02.4'N, 108°31.7'W</named-content>
                </named-content>
              </td><td rowspan="1" colspan="1">32.0</td><td rowspan="1" colspan="1">35.04</td><td rowspan="1" colspan="1">14.0</td><td rowspan="1" colspan="1">1.02</td><td rowspan="1" colspan="1">5.7</td><td rowspan="1" colspan="1">96</td></tr><tr><td rowspan="1" colspan="1">4</td><td rowspan="1" colspan="1">
                <named-content xmlns:xlink="http://www.w3.org/1999/xlink" content-type="dwc:verbatimCoordinates" xlink:type="simple">
                  <named-content content-type="geo-json" specific-use="{&#34;type&#34;:&#34;Point&#34;,&#34;coordinates&#34;:[-108.696667,24.948333]}" id="NCID0ENBAE" xlink:type="simple">24°56.9'N, 108°41.8'W</named-content>
                </named-content>
              </td><td rowspan="1" colspan="1">79.0</td><td rowspan="1" colspan="1">35.00</td><td rowspan="1" colspan="1">13.2</td><td rowspan="1" colspan="1">0.80</td><td rowspan="1" colspan="1">3.0</td><td rowspan="1" colspan="1">77</td></tr><tr><td rowspan="1" colspan="1">49A</td><td rowspan="1" colspan="1">
                <named-content xmlns:xlink="http://www.w3.org/1999/xlink" content-type="dwc:verbatimCoordinates" xlink:type="simple">
                  <named-content content-type="geo-json" specific-use="{&#34;type&#34;:&#34;Point&#34;,&#34;coordinates&#34;:[-111.840000,26.993333]}" id="NCID0EPCAE" xlink:type="simple">26°59.6'N, 111°50.4'W</named-content>
                </named-content>
              </td><td rowspan="1" colspan="1">100.0</td><td rowspan="1" colspan="1">35.10</td><td rowspan="1" colspan="1">13.2</td><td rowspan="1" colspan="1">1.34</td><td rowspan="1" colspan="1">3.6</td><td rowspan="1" colspan="1">96</td></tr><tr><td rowspan="1" colspan="1">10</td><td rowspan="1" colspan="1">
                <named-content xmlns:xlink="http://www.w3.org/1999/xlink" content-type="dwc:verbatimCoordinates" xlink:type="simple">
                  <named-content content-type="geo-json" specific-use="{&#34;type&#34;:&#34;Point&#34;,&#34;coordinates&#34;:[-111.115000,25.976667]}" id="NCID0ERDAE" xlink:type="simple">25°58.6'N, 111°06.9'W</named-content>
                </named-content>
              </td><td rowspan="1" colspan="1">39.0</td><td rowspan="1" colspan="1">35.51</td><td rowspan="1" colspan="1">17.5</td><td rowspan="1" colspan="1">4.93</td><td rowspan="1" colspan="1">4.1</td><td rowspan="1" colspan="1">87</td></tr></tbody></table></table-wrap><fig id="F1" position="float" orientation="portrait"><object-id xmlns:xlink="http://www.w3.org/1999/xlink" content-type="doi" xlink:type="simple">10.3897/zookeys.1102.83198.figure1</object-id><object-id xmlns:xlink="http://www.w3.org/1999/xlink" content-type="arpha" xlink:type="simple">90E93315-26C4-54D5-B42E-9625238BC90C</object-id><label>Figure 1.</label><caption><p>Gulf of California showing the sampling stations where <italic><tp:taxon-name><tp:taxon-name-part taxon-name-part-type="genus" reg="Notomastus">Notomastus</tp:taxon-name-part><tp:taxon-name-part taxon-name-part-type="species" reg="bermejoi">bermejoi</tp:taxon-name-part></tp:taxon-name></italic> sp. nov. was collected.</p></caption><graphic xmlns:xlink="http://www.w3.org/1999/xlink" xlink:href="zookeys-1102-043_article-83198__-g001.jpg" position="float" orientation="portrait" xlink:type="simple" id="oo_686124.jpg"><uri content-type="original_file" xlink:type="simple">https://binary.pensoft.net/fig/686124</uri></graphic></fig></tp:treatment-sec><ref-list><ref id="B17"><mixed-citation xmlns:xlink="http://www.w3.org/1999/xlink" xlink:type="simple"><person-group><name name-style="western"><surname>Hernández-Alcántara</surname><given-names>P</given-names></name><name name-style="western"><surname>Solís-Weiss</surname><given-names>V</given-names></name></person-group> (<year>1993</year>) <article-title>New record of sedentariate polychaetous annelids from the continental shelf of the Gulf of California.</article-title><source>Bulletin of Marine Science</source><volume>53</volume>: <fpage>1027</fpage>–<lpage>1041</lpage>.</mixed-citation></ref><ref id="B18"><mixed-citation xmlns:xlink="http://www.w3.org/1999/xlink" xlink:type="simple"><person-group><name name-style="western"><surname>Hernández-Alcántara</surname><given-names>P</given-names></name><name name-style="western"><surname>Solís-Weiss</surname><given-names>V</given-names></name></person-group> (<year>1998</year>) Capitellids (<tp:taxon-name><tp:taxon-name-part taxon-name-part-type="class">Polychaeta</tp:taxon-name-part></tp:taxon-name>: <tp:taxon-name><tp:taxon-name-part taxon-name-part-type="family">Capitellidae</tp:taxon-name-part></tp:taxon-name>) from the continental shelf of the Gulf of California, with the description of a new species, <italic><tp:taxon-name><tp:taxon-name-part taxon-name-part-type="genus">Notomastus</tp:taxon-name-part><tp:taxon-name-part taxon-name-part-type="species">angelicae.</tp:taxon-name-part></tp:taxon-name></italic> Proceedings of the Biological Society of Washington 111: 708–719.</mixed-citation></ref><ref id="B19"><mixed-citation xmlns:xlink="http://www.w3.org/1999/xlink" xlink:type="simple"><person-group><name name-style="western"><surname>Hernández-Alcántara</surname><given-names>P</given-names></name><name name-style="western"><surname>Solís-Weiss</surname><given-names>V</given-names></name></person-group> (<year>1999</year>) <article-title>Systematics and distribution of the polychaetes (<tp:taxon-name><tp:taxon-name-part taxon-name-part-type="phylum">Annelida</tp:taxon-name-part></tp:taxon-name>: <tp:taxon-name><tp:taxon-name-part taxon-name-part-type="class">Polychaeta</tp:taxon-name-part></tp:taxon-name>) from the sublittoral zone in the Gulf of California.</article-title><source>Oceánides</source><volume>13</volume>: <fpage>25</fpage>–<lpage>38</lpage>.</mixed-citation></ref><ref id="B3"><mixed-citation xmlns:xlink="http://www.w3.org/1999/xlink" xlink:type="simple"><person-group><name name-style="western"><surname>Day</surname><given-names>JH</given-names></name></person-group> (<year>1973</year>) <article-title>New <tp:taxon-name><tp:taxon-name-part taxon-name-part-type="class">Polychaeta</tp:taxon-name-part></tp:taxon-name> from Beaufort, with a key to all species recorded from North Carolina.</article-title><source>NOAA Technical Report NMFS</source><volume>375</volume>: <fpage>1</fpage>–<lpage>153</lpage>. <ext-link xlink:href="10.5962/bhl.title.62852" ext-link-type="doi" xlink:type="simple">https://doi.org/10.5962/bhl.title.62852</ext-link></mixed-citation></ref><ref id="B10"><mixed-citation xmlns:xlink="http://www.w3.org/1999/xlink" xlink:type="simple"><person-group><name name-style="western"><surname>García-Garza</surname><given-names>ME</given-names></name><name name-style="western"><surname>Harris</surname><given-names>LH</given-names></name><name name-style="western"><surname>de León-González</surname><given-names>JA</given-names></name></person-group> (<year>2012</year>) <article-title>Redescription of <italic><tp:taxon-name><tp:taxon-name-part taxon-name-part-type="genus">Notomastus</tp:taxon-name-part><tp:taxon-name-part taxon-name-part-type="species">hemipodus</tp:taxon-name-part></tp:taxon-name></italic> Hartman, 1945 and <italic><tp:taxon-name><tp:taxon-name-part taxon-name-part-type="genus">N.</tp:taxon-name-part><tp:taxon-name-part taxon-name-part-type="species">tenuis</tp:taxon-name-part></tp:taxon-name></italic> Moore, 1909 (<tp:taxon-name><tp:taxon-name-part taxon-name-part-type="class">Polychaeta</tp:taxon-name-part></tp:taxon-name>: <tp:taxon-name><tp:taxon-name-part taxon-name-part-type="family">Capitellidae</tp:taxon-name-part></tp:taxon-name>).</article-title><source>Proceedings of the Biological Society of Washington</source><volume>125</volume>(<issue>1</issue>): <fpage>1</fpage>–<lpage>11</lpage>. <ext-link xlink:href="10.2988/11-28.1" ext-link-type="doi" xlink:type="simple">https://doi.org/10.2988/11-28.1</ext-link></mixed-citation></ref><ref id="B5"><mixed-citation xmlns:xlink="http://www.w3.org/1999/xlink" xlink:type="simple"><person-group><name name-style="western"><surname>Ewing</surname><given-names>RM</given-names></name></person-group> (<year>1984a</year>) Family <tp:taxon-name><tp:taxon-name-part taxon-name-part-type="family">Capitellidae</tp:taxon-name-part></tp:taxon-name> Grube, 1862. In: Uebelacker JM, Johnson PG (Eds) Taxonomic Guide to the Polychaetes of the Northern Gulf of Mexico. Barry A Vittor and Associates, Mobile, 14.1–14.47. <ext-link xlink:href="https://catalog.hathitrust.org/Record/002201750" ext-link-type="uri" xlink:type="simple">https://catalog.hathitrust.org/Record/002201750</ext-link></mixed-citation></ref><ref id="B28"><mixed-citation xmlns:xlink="http://www.w3.org/1999/xlink" xlink:type="simple"><person-group><name name-style="western"><surname>Thomassin</surname><given-names>BA</given-names></name></person-group> (<year>1970</year>) Contribution à l’étude des polychètes de la région de Tuléar (S.W. de Madagascar) II. Quelques <tp:taxon-name><tp:taxon-name-part taxon-name-part-type="family">Aphroditidae</tp:taxon-name-part></tp:taxon-name> des sables coralliens. Recueil des Travaux de la Station Marine d’Endoume (Supplement 10): 47–69.</mixed-citation></ref><ref id="B2"><mixed-citation xmlns:xlink="http://www.w3.org/1999/xlink" xlink:type="simple"><person-group><name name-style="western"><surname>Çinar</surname><given-names>ME</given-names></name></person-group> (<year>2005</year>) <article-title>Polychaetes from the coast of Northern Cyprus (eastern Mediterranean Sea), with two new records for the Mediterranean Sea.</article-title><source>Cahiers de Biologie Marine</source><volume>46</volume>(<issue>2</issue>): <fpage>143</fpage>–<lpage>159</lpage>.</mixed-citation></ref><ref id="B21"><mixed-citation xmlns:xlink="http://www.w3.org/1999/xlink" xlink:type="simple"><person-group><name name-style="western"><surname>Lin</surname><given-names>JH</given-names></name><name name-style="western"><surname>García-Garza</surname><given-names>ME</given-names></name><name name-style="western"><surname>Lyu</surname><given-names>MX</given-names></name><name name-style="western"><surname>Wang</surname><given-names>JJ</given-names></name></person-group> (<year>2020</year>) <article-title>A new species of <italic><tp:taxon-name><tp:taxon-name-part taxon-name-part-type="genus">Notomastus</tp:taxon-name-part></tp:taxon-name></italic> (<tp:taxon-name><tp:taxon-name-part taxon-name-part-type="phylum">Annelida</tp:taxon-name-part></tp:taxon-name>, <tp:taxon-name><tp:taxon-name-part taxon-name-part-type="family">Capitellidae</tp:taxon-name-part></tp:taxon-name>) from southern China, with remarks on its morphology and distribution.</article-title><source>ZooKeys</source><volume>946</volume>: <fpage>1</fpage>–<lpage>16</lpage>. <ext-link xlink:href="10.3897/zookeys.946.50662" ext-link-type="doi" xlink:type="simple">https://doi.org/10.3897/zookeys.946.50662</ext-link></mixed-citation></ref><ref id="B13"><mixed-citation xmlns:xlink="http://www.w3.org/1999/xlink" xlink:type="simple"><person-group><name name-style="western"><surname>Hartman</surname><given-names>O</given-names></name></person-group> (<year>1945</year>) <article-title>The marine annelids of North Carolina.</article-title><source>Duke University Marine Station Bulletin</source><volume>2</volume>: <fpage>1</fpage>–<lpage>54</lpage>.</mixed-citation></ref></ref-list></tp:taxon-treatment>
